# Supplementary material for: Prediction of the Presence of Targetable Molecular Alteration(s) with Clinico-Metabolic 18 F-FDG PET Radiomics in Non-Asian Lung Adenocarcinoma Patients
Source: Diagnostics (Basel). 2022 Oct 10;12(10):2448. doi: 10.3390/diagnostics12102448 (PMC9601118; doi:10.3390/diagnostics12102448)
Supplement: Supplementary file 1 [file diagnostics-12-02448-s001.zip]

Archive with 3 entries (2 files):
- diagnostics-1938670-supplementary/diagnostics-1938670-supplementary/
- diagnostics-1938670-supplementary/diagnostics-1938670-supplementary/diagnostics-1938670-supplementary-table s1-done.pdf
- diagnostics-1938670-supplementary/diagnostics-1938670-supplementary/diagnostics-1938670-supplementary-table s2-done.pdf
